# Supplementary material for: Global trends in typhoid and paratyphoid, and invasive non-typhoidal salmonella, and the burden of antimicrobial resistance: a trend analysis study from 1990 to 2021
Source: Front Med (Lausanne). 2025 May 20;12:1588507. doi: 10.3389/fmed.2025.1588507 (PMC12129787; doi:10.3389/fmed.2025.1588507)
Supplement: Supplementary file 3 [file Data_Sheet_1.csv]

incidence	rank	location_name	EAPCs	location_id		DALY	rank	location_name	EAPCs	location_id		DEATH	rank	location_name	EAPCs	location_id
1	1	United Kingdom	1.27(1.16-1.37)	95		1	1	Denmark	17.38(13.18-21.74)	78		1	1	Denmark	17.74(14.94-20.61)	78
2	1	Australia	1.17(0.64-1.70)	71		2	1	Czechia	7.50(4.96-10.10)	47		2	1	Puerto Rico	13.02(10.21-15.89)	385
3	1	Denmark	1.08(0.70-1.47)	78		3	1	Puerto Rico	4.49(2.17-6.85)	385		3	1	Norway	5.65(4.56-6.75)	90
4	1	New Zealand	1.05(0.64-1.45)	72		4	1	Norway	4.38(3.18-5.60)	90		4	1	Czechia	3.16(0.55-5.83)	47
5	1	Italy	0.68(0.34-1.03)	86		5	1	Sweden	4.00(2.09-5.95)	93		5	1	Luxembourg	2.80(0.59-5.06)	87
6	1	Poland	0.66(0.33-1.00)	51		6	1	Australia	3.82(1.39-6.31)	71		6	1	Australia	2.58(1.04-4.15)	71
7	1	United States of America	0.32(0.18-0.45)	102		7	1	United States of America	2.83(1.74-3.93)	102		7	1	Lesotho	0.83(0.55-1.11)	194
8	1	Zimbabwe	0.18(0.11-0.26)	198		8	1	Zimbabwe	2.06(1.59-2.54)	198		8	1	Eswatini	0.49(0.30-0.67)	197
9	1	Germany	0.14(-0.41-0.70)	81		9	1	Lesotho	1.73(1.53-1.92)	194		9	1	Namibia	0.45(0.19-0.72)	195
10	1	Czechia	0.10(-0.11-0.32)	47		10	1	United Kingdom	1.44(0.27-2.63)	95		10	1	Zimbabwe	0.45(-0.06-0.97)	198
11	1	Lesotho	0.04(-0.03-0.10)	194		11	1	Belgium	1.29(-0.49-3.11)	76		11	1	Sweden	0.29(-1.84-2.47)	93
12	1	Canada	0.02(-0.06-0.10)	101		12	1	Namibia	1.28(1.09-1.47)	195		12	1	Bulgaria	0.29(-1.17-1.77)	45
13	1	Japan	-0.02(-0.20-0.16)	67		13	1	Luxembourg	1.17(-1.58-4.00)	87		13	1	Botswana	0.14(-0.04-0.31)	193
14	1	San Marino	-0.02(-0.08-0.03)	396		14	1	Eswatini	1.03(0.91-1.14)	197		14	1	Netherlands	0.11(-2.11-2.37)	89
15	1	Greece	-0.03(-0.22-0.16)	82		15	1	Ukraine	0.86(0.55-1.17)	63		15	1	Ukraine	0.01(-0.28-0.30)	63
16	1	Cyprus	-0.04(-0.09-0.00)	77		16	1	Botswana	0.65(0.48-0.82)	193		16	1	United States of America	0.01(-1.26-1.29)	102
17	1	Monaco	-0.05(-0.10-0.00)	367		17	1	Greenland	0.57(0.26-0.88)	349		17	1	Grenada	-0.34(-0.63--0.04)	112
18	1	Andorra	-0.05(-0.10--0.01)	74		18	1	Republic of Korea	0.27(0.04-0.50)	68		18	1	Israel	-0.34(-3.62-3.04)	85
19	1	Belgium	-0.11(-0.28-0.07)	76		19	1	United States Virgin Islands	0.25(-0.15-0.65)	422		19	1	Philippines	-0.37(-0.52--0.22)	16
20	1	Ukraine	-0.12(-0.19--0.05)	63		20	1	Tajikistan	0.15(0.03-0.28)	39		20	1	Canada	-0.38(-1.75-1.00)	101
21	1	Slovakia	-0.12(-0.18--0.06)	54		21	1	Serbia	0.14(-0.33-0.60)	53		21	1	Greenland	-0.44(-0.76--0.12)	349
22	1	Eswatini	-0.12(-0.18--0.06)	197		22	1	Greece	0.13(-2.26-2.57)	82		22	1	Iceland	-0.47(-1.24-0.31)	83
23	1	Sweden	-0.12(-0.29-0.04)	93		23	1	Mongolia	0.01(-0.15-0.17)	38		23	1	Tajikistan	-0.56(-0.74--0.39)	39
24	1	Puerto Rico	-0.14(-0.25--0.02)	385		24	1	Monaco	0.00(-0.86-0.87)	367		24	1	Mongolia	-0.67(-0.87--0.47)	38
25	1	Mongolia	-0.14(-0.21--0.07)	38		25	1	Philippines	-0.01(-0.16-0.14)	16		25	1	Brunei Darussalam	-0.71(-0.91--0.51)	66
26	1	Republic of Korea	-0.15(-0.20--0.10)	68		26	1	South Africa	-0.04(-0.34-0.26)	196		26	1	Republic of Korea	-0.74(-1.05--0.42)	68
27	1	Israel	-0.19(-0.48-0.09)	85		27	1	Slovakia	-0.06(-0.18-0.07)	54		27	1	Slovakia	-0.76(-0.98--0.54)	54
28	1	Philippines	-0.20(-0.29--0.10)	16		28	1	Brunei Darussalam	-0.15(-0.30-0.00)	66		28	1	South Africa	-0.81(-1.11--0.50)	196
29	1	Brunei Darussalam	-0.20(-0.25--0.15)	66		29	1	North Macedonia	-0.22(-0.45-0.02)	49		29	1	Bahamas	-0.83(-0.94--0.72)	106
30	1	Greenland	-0.24(-0.29--0.20)	349		30	1	Uruguay	-0.49(-1.17-0.19)	99		30	1	Monaco	-0.87(-1.40--0.32)	367
31	1	North Macedonia	-0.27(-0.33--0.21)	49		31	1	Germany	-0.65(-1.59-0.29)	81		31	1	Serbia	-0.87(-1.17--0.56)	53
32	1	South Africa	-0.28(-0.38--0.19)	196		32	1	Grenada	-0.82(-1.16--0.48)	112		32	1	Greece	-0.92(-2.58-0.77)	82
33	1	Norway	-0.29(-0.41--0.16)	90		33	1	Albania	-0.83(-1.04--0.62)	43		33	1	North Macedonia	-0.93(-1.17--0.70)	49
34	1	Finland	-0.32(-0.45--0.19)	79		34	1	Iceland	-0.86(-1.77-0.07)	83		34	1	Malawi	-1.10(-1.43--0.77)	182
35	1	Bahamas	-0.34(-0.51--0.18)	106		35	1	Canada	-0.88(-3.18-1.46)	101		35	1	Azerbaijan	-1.12(-1.30--0.93)	34
36	1	Estonia	-0.37(-0.45--0.29)	58		36	1	Bahamas	-0.90(-1.10--0.69)	106		36	1	United States Virgin Islands	-1.12(-1.42--0.83)	422
37	1	Namibia	-0.38(-0.44--0.32)	195		37	1	Azerbaijan	-0.91(-1.15--0.66)	34		37	1	Albania	-1.22(-1.39--1.04)	43
38	1	Iceland	-0.38(-0.51--0.26)	83		38	1	Montenegro	-1.02(-1.45--0.58)	50		38	1	Montenegro	-1.30(-1.55--1.05)	50
39	1	Croatia	-0.39(-0.48--0.30)	46		39	1	Zambia	-1.04(-1.43--0.63)	191		39	1	United Kingdom	-1.34(-2.93-0.27)	95
40	1	Malta	-0.42(-0.55--0.28)	88		40	1	Bosnia and Herzegovina	-1.17(-1.50--0.84)	44		40	1	Saint Kitts and Nevis	-1.39(-1.51--1.28)	393
41	1	Luxembourg	-0.51(-0.67--0.35)	87		41	1	Israel	-1.20(-4.78-2.51)	85		41	1	Bosnia and Herzegovina	-1.49(-1.71--1.26)	44
42	1	Serbia	-0.52(-0.61--0.43)	53		42	1	Austria	-1.20(-3.20-0.83)	75		42	1	Costa Rica	-1.52(-2.70--0.32)	126
43	1	France	-0.53(-0.63--0.43)	80		43	1	Barbados	-1.23(-1.46--1.01)	107		43	1	Finland	-1.54(-1.82--1.27)	79
44	1	Montenegro	-0.54(-0.69--0.39)	50		44	1	San Marino	-1.52(-1.77--1.27)	396		44	1	Bhutan	-1.56(-1.91--1.21)	162
45	1	Botswana	-0.54(-0.60--0.49)	193		45	1	Cyprus	-1.55(-1.77--1.33)	77		45	1	Zambia	-1.58(-1.93--1.23)	191
46	1	Tajikistan	-0.55(-0.68--0.42)	39		46	1	Malawi	-1.57(-2.05--1.09)	182		46	1	Slovenia	-1.65(-4.64-1.42)	55
47	1	Bermuda	-0.56(-0.62--0.50)	305		47	1	Saint Kitts and Nevis	-1.59(-1.82--1.36)	393		47	1	Cyprus	-1.68(-1.85--1.50)	77
48	1	Uzbekistan	-0.62(-0.71--0.53)	41		48	1	Central African Republic	-1.64(-1.91--1.37)	169		48	1	San Marino	-1.87(-2.07--1.67)	396
49	1	Netherlands	-0.63(-0.76--0.50)	89		49	1	Antigua and Barbuda	-1.68(-2.45--0.91)	105		49	1	Bolivia (Plurinational State of)	-1.88(-1.97--1.79)	121
50	1	Kyrgyzstan	-0.66(-0.91--0.40)	37		50	1	Dominican Republic	-1.74(-2.03--1.45)	111		50	1	Dominican Republic	-1.92(-2.07--1.76)	111
51	1	Republic of Moldova	-0.67(-0.89--0.44)	61		51	1	Bolivia (Plurinational State of)	-1.77(-1.90--1.63)	121		51	1	Honduras	-2.02(-2.15--1.88)	129
52	1	Lithuania	-0.69(-0.94--0.44)	60		52	1	South Sudan	-1.83(-2.25--1.42)	435		52	1	Lao People's Democratic Republic	-2.12(-2.19--2.05)	12
53	1	Austria	-0.81(-0.98--0.64)	75		53	1	Uganda	-1.84(-2.01--1.67)	190		53	1	Eritrea	-2.15(-2.26--2.03)	178
54	1	Switzerland	-0.88(-1.16--0.60)	94		54	1	Finland	-1.92(-2.26--1.58)	79		54	1	Timor-Leste	-2.16(-2.29--2.04)	19
55	1	Ireland	-0.90(-1.02--0.78)	84		55	1	Honduras	-1.97(-2.15--1.79)	129		55	1	Central African Republic	-2.17(-2.37--1.97)	169
56	1	Bulgaria	-0.94(-1.08--0.81)	45		56	1	Lao People's Democratic Republic	-2.01(-2.12--1.90)	12		56	1	Republic of Moldova	-2.18(-2.34--2.01)	61
57	1	Russian Federation	-0.98(-1.13--0.84)	62		57	1	Suriname	-2.04(-2.21--1.87)	118		57	1	Uganda	-2.19(-2.32--2.05)	190
58	1	Spain	-1.01(-1.16--0.86)	92		58	1	Timor-Leste	-2.07(-2.27--1.86)	19		58	1	Estonia	-2.23(-2.66--1.80)	58
59	1	Bosnia and Herzegovina	-1.02(-1.16--0.89)	44		59	1	Pakistan	-2.12(-2.35--1.90)	165		59	1	Andorra	-2.24(-2.45--2.03)	74
60	1	Georgia	-1.04(-1.29--0.79)	35		60	1	Kenya	-2.18(-2.41--1.94)	180		60	1	Malta	-2.27(-2.42--2.12)	88
61	1	United States Virgin Islands	-1.04(-1.15--0.93)	422		61	1	Niue	-2.18(-3.52--0.83)	374		61	1	Myanmar	-2.29(-2.40--2.19)	15
62	1	Belarus	-1.18(-1.29--1.06)	57		62	1	Tokelau	-2.22(-4.05--0.36)	413		62	1	Suriname	-2.31(-2.46--2.17)	118
63	1	Slovenia	-1.26(-1.93--0.58)	55		63	1	Andorra	-2.29(-2.66--1.91)	74		63	1	Pakistan	-2.36(-2.47--2.24)	165
64	1	Hungary	-1.27(-1.41--1.13)	48		64	1	Angola	-2.33(-2.51--2.15)	168		64	1	Angola	-2.42(-2.52--2.31)	168
65	1	Azerbaijan	-1.33(-1.58--1.07)	34		65	1	Dominica	-2.34(-2.56--2.12)	110		65	1	Niue	-2.43(-3.15--1.70)	374
66	1	Albania	-1.56(-1.69--1.43)	43		66	1	Bhutan	-2.39(-2.80--1.99)	162		66	1	Bermuda	-2.48(-2.69--2.27)	305
67	1	Panama	-1.60(-1.71--1.49)	132		67	1	Eritrea	-2.40(-2.50--2.31)	178		67	1	South Sudan	-2.52(-2.79--2.24)	435
68	1	Saint Kitts and Nevis	-1.63(-1.76--1.50)	393		68	1	Republic of Moldova	-2.42(-2.56--2.28)	61		68	1	Peru	-2.53(-2.62--2.44)	123
69	1	Antigua and Barbuda	-1.71(-1.87--1.55)	105		69	1	Congo	-2.44(-2.61--2.26)	170		69	1	Papua New Guinea	-2.53(-2.62--2.45)	26
70	1	Portugal	-1.77(-1.90--1.65)	91		70	1	Myanmar	-2.44(-2.57--2.30)	15		70	1	Congo	-2.60(-2.71--2.49)	170
71	1	Grenada	-1.81(-2.17--1.44)	112		71	1	Democratic Republic of the Congo	-2.45(-2.62--2.28)	171		71	1	Maldives	-2.61(-2.70--2.53)	14
72	1	Dominican Republic	-1.84(-2.14--1.54)	111		72	1	Peru	-2.47(-2.63--2.31)	123		72	1	Thailand	-2.63(-2.71--2.55)	18
73	1	Bolivia (Plurinational State of)	-1.87(-1.98--1.75)	121		73	1	Costa Rica	-2.48(-3.78--1.17)	126		73	1	Cambodia	-2.64(-2.70--2.58)	10
74	1	Saint Lucia	-1.87(-2.13--1.61)	116		74	1	Malaysia	-2.48(-2.66--2.30)	13		74	1	Comoros	-2.66(-2.88--2.44)	176
75	1	Suriname	-1.89(-1.97--1.82)	118		75	1	Gabon	-2.51(-2.68--2.35)	173		75	1	Djibouti	-2.66(-2.86--2.46)	177
76	1	Latvia	-1.98(-2.20--1.77)	59		76	1	Thailand	-2.54(-2.66--2.42)	18		76	1	Democratic Republic of the Congo	-2.70(-2.83--2.58)	171
77	1	Honduras	-2.13(-2.34--1.91)	129		77	1	El Salvador	-2.66(-3.37--1.95)	127		77	1	Dominica	-2.75(-2.90--2.60)	110
78	1	Saint Vincent and the Grenadines	-2.16(-2.40--1.93)	117		78	1	Maldives	-2.68(-2.82--2.54)	14		78	1	Malaysia	-2.77(-2.89--2.64)	13
79	1	Dominica	-2.22(-2.48--1.97)	110		79	1	Malta	-2.69(-3.02--2.37)	88		79	1	Gabon	-2.77(-2.90--2.65)	173
80	1	Peru	-2.33(-2.45--2.22)	123		80	1	Cambodia	-2.70(-2.78--2.61)	10		80	1	Somalia	-2.77(-2.94--2.61)	187
81	1	Cuba	-2.37(-2.51--2.24)	109		81	1	Papua New Guinea	-2.73(-2.83--2.64)	26		81	1	Solomon Islands	-2.78(-2.91--2.64)	28
82	1	Armenia	-2.39(-2.59--2.18)	33		82	1	Tonga	-2.75(-2.97--2.53)	29		82	1	Kenya	-2.79(-2.96--2.61)	180
83	1	Belize	-2.42(-2.70--2.14)	108		83	1	Syrian Arab Republic	-2.81(-3.33--2.30)	153		83	1	Tonga	-2.79(-2.91--2.67)	29
84	1	Ecuador	-2.42(-2.62--2.23)	122		84	1	Seychelles	-2.83(-3.07--2.58)	186		84	1	Rwanda	-2.86(-3.05--2.66)	185
85	1	Barbados	-2.43(-2.63--2.24)	107		85	1	United Republic of Tanzania	-2.83(-3.03--2.64)	189		85	1	Tokelau	-2.87(-3.85--1.88)	413
86	1	Turkmenistan	-2.45(-2.68--2.21)	40		86	1	Saint Vincent and the Grenadines	-2.88(-3.40--2.35)	117		86	1	Seychelles	-2.92(-3.05--2.78)	186
87	1	Malaysia	-2.61(-2.67--2.54)	13		87	1	Bermuda	-2.89(-3.27--2.51)	305		87	1	Vanuatu	-2.96(-3.12--2.80)	30
88	1	China	-2.62(-2.72--2.52)	6		88	1	Solomon Islands	-2.90(-3.14--2.65)	28		88	1	Madagascar	-3.05(-3.11--2.99)	181
89	1	Central African Republic	-2.65(-2.69--2.62)	169		89	1	Armenia	-2.90(-4.66--1.11)	33		89	1	Ireland	-3.05(-3.23--2.87)	84
90	1	Thailand	-2.70(-2.77--2.63)	18		90	1	Guam	-2.90(-3.28--2.52)	351		90	1	Burundi	-3.05(-3.16--2.94)	175
91	1	Seychelles	-2.79(-2.85--2.74)	186		91	1	Djibouti	-2.93(-3.26--2.61)	177		91	1	Syrian Arab Republic	-3.09(-3.40--2.78)	153
92	1	Trinidad and Tobago	-2.80(-3.01--2.59)	119		92	1	Comoros	-2.95(-3.30--2.61)	176		92	1	Chad	-3.10(-3.15--3.06)	204
93	1	Romania	-2.85(-3.02--2.67)	52		93	1	Bulgaria	-2.96(-4.64--1.25)	45		93	1	Gambia	-3.13(-3.39--2.87)	206
94	1	Guyana	-2.85(-3.18--2.52)	113		94	1	Madagascar	-3.00(-3.11--2.89)	181		94	1	Bangladesh	-3.15(-3.20--3.10)	161
95	1	Jamaica	-2.86(-3.06--2.66)	115		95	1	Rwanda	-3.00(-3.33--2.68)	185		95	1	Kiribati	-3.16(-3.26--3.07)	23
96	1	Mauritius	-2.88(-2.94--2.82)	183		96	1	Ethiopia	-3.03(-3.26--2.81)	179		96	1	China	-3.18(-3.28--3.09)	6
97	1	Malawi	-2.89(-3.31--2.48)	182		97	1	Chad	-3.04(-3.12--2.97)	204		97	1	Ghana	-3.19(-3.29--3.09)	207
98	1	Democratic Republic of the Congo	-2.93(-3.03--2.82)	171		98	1	Bangladesh	-3.05(-3.13--2.97)	161		98	1	Latvia	-3.21(-3.42--2.99)	59
99	1	Costa Rica	-2.97(-3.21--2.72)	126		99	1	American Samoa	-3.06(-3.17--2.95)	298		99	1	United Republic of Tanzania	-3.22(-3.34--3.10)	189
100	1	Uruguay	-2.97(-3.44--2.50)	99		100	1	Cook Islands	-3.12(-3.90--2.34)	320		100	1	Belgium	-3.22(-5.42--0.98)	76
101	1	El Salvador	-2.98(-3.69--2.27)	127		101	1	Burundi	-3.12(-3.34--2.91)	175		101	1	Ethiopia	-3.23(-3.34--3.11)	179
102	1	Congo	-2.99(-3.03--2.94)	170		102	1	Mozambique	-3.14(-3.31--2.97)	184		102	1	Mozambique	-3.23(-3.32--3.14)	184
103	1	Kazakhstan	-2.99(-3.22--2.76)	36		103	1	Trinidad and Tobago	-3.16(-4.09--2.22)	119		103	1	Nicaragua	-3.26(-3.46--3.07)	131
104	1	Timor-Leste	-3.01(-3.11--2.90)	19		104	1	Burkina Faso	-3.20(-3.39--3.00)	201		104	1	American Samoa	-3.28(-3.34--3.22)	298
105	1	Mexico	-3.13(-3.47--2.79)	130		105	1	Vanuatu	-3.21(-3.46--2.96)	30		105	1	India	-3.28(-3.48--3.09)	163
106	1	Angola	-3.20(-3.26--3.14)	168		106	1	Ghana	-3.24(-3.40--3.08)	207		106	1	Mauritania	-3.29(-3.49--3.08)	212
107	1	Lao People's Democratic Republic	-3.22(-3.29--3.14)	12		107	1	China	-3.24(-3.43--3.05)	6		107	1	Indonesia	-3.29(-3.40--3.18)	11
108	1	Venezuela (Bolivarian Republic of)	-3.22(-3.55--2.89)	133		108	1	Somalia	-3.28(-3.49--3.07)	187		108	1	Armenia	-3.29(-4.78--1.78)	33
109	1	Gabon	-3.42(-3.48--3.35)	173		109	1	Côte d'Ivoire	-3.31(-3.61--3.02)	205		109	1	Mauritius	-3.32(-3.44--3.20)	183
110	1	Sri Lanka	-3.43(-3.55--3.31)	17		110	1	Kiribati	-3.32(-3.48--3.17)	23		110	1	Guam	-3.33(-3.55--3.12)	351
111	1	Myanmar	-3.46(-3.56--3.36)	15		111	1	Cameroon	-3.39(-3.55--3.24)	202		111	1	Sudan	-3.34(-3.44--3.24)	522
112	1	Tonga	-3.50(-3.69--3.31)	29		112	1	Nicaragua	-3.40(-3.66--3.13)	131		112	1	Senegal	-3.34(-3.53--3.15)	216
113	1	Northern Mariana Islands	-3.59(-3.62--3.56)	376		113	1	Estonia	-3.41(-3.73--3.10)	58		113	1	Cook Islands	-3.38(-3.78--2.98)	320
114	1	Chile	-3.62(-3.81--3.44)	98		114	1	Nigeria	-3.42(-3.49--3.34)	214		114	1	Kyrgyzstan	-3.39(-5.08--1.67)	37
115	1	Papua New Guinea	-3.66(-3.71--3.61)	26		115	1	Sudan	-3.46(-3.63--3.30)	522		115	1	Fiji	-3.41(-3.50--3.33)	22
116	1	Nicaragua	-3.69(-3.92--3.47)	131		116	1	Mauritius	-3.49(-3.63--3.35)	183		116	1	Nepal	-3.41(-3.55--3.27)	164
117	1	Guam	-3.70(-3.74--3.66)	351		117	1	Fiji	-3.50(-3.62--3.37)	22		117	1	Nauru	-3.42(-3.52--3.32)	369
118	1	Kenya	-3.71(-3.79--3.63)	180		118	1	Palau	-3.59(-3.66--3.52)	380		118	1	Côte d'Ivoire	-3.45(-3.61--3.30)	205
119	1	Cambodia	-3.71(-3.83--3.59)	10		119	1	Slovenia	-3.61(-8.90-2.00)	55		119	1	Cameroon	-3.45(-3.54--3.36)	202
120	1	Maldives	-3.73(-3.83--3.62)	14		120	1	Senegal	-3.61(-3.88--3.34)	216		120	1	Romania	-3.51(-6.17--0.76)	52
121	1	Palau	-3.77(-3.80--3.75)	380		121	1	Samoa	-3.61(-3.69--3.53)	27		121	1	Marshall Islands	-3.53(-3.66--3.39)	24
122	1	Samoa	-3.78(-3.80--3.75)	27		122	1	Indonesia	-3.62(-3.68--3.56)	11		122	1	Mali	-3.53(-3.61--3.45)	211
123	1	South Sudan	-3.78(-3.81--3.75)	435		123	1	Hungary	-3.62(-5.01--2.21)	48		123	1	Nigeria	-3.54(-3.58--3.49)	214
124	1	Kiribati	-3.79(-3.85--3.73)	23		124	1	Sri Lanka	-3.63(-3.90--3.36)	17		124	1	Burkina Faso	-3.56(-3.69--3.44)	201
125	1	Rwanda	-3.81(-3.84--3.77)	185		125	1	India	-3.64(-3.95--3.33)	163		125	1	Haiti	-3.57(-3.66--3.47)	114
126	1	Solomon Islands	-3.81(-3.83--3.78)	28		126	1	Haiti	-3.64(-3.74--3.55)	114		126	1	Sri Lanka	-3.58(-3.71--3.44)	17
127	1	Cook Islands	-3.85(-3.88--3.82)	320		127	1	Nauru	-3.64(-3.76--3.52)	369		127	1	Benin	-3.58(-3.67--3.50)	200
128	1	American Samoa	-3.87(-3.89--3.85)	298		128	1	Mali	-3.64(-3.78--3.50)	211		128	1	Samoa	-3.61(-3.66--3.57)	27
129	1	Madagascar	-3.90(-3.96--3.84)	181		129	1	Nepal	-3.66(-3.88--3.44)	164		129	1	Northern Mariana Islands	-3.65(-3.70--3.60)	376
130	1	Vanuatu	-3.90(-3.94--3.86)	30		130	1	Gambia	-3.70(-4.00--3.39)	206		130	1	Equatorial Guinea	-3.67(-3.80--3.53)	172
131	1	Haiti	-3.92(-3.95--3.88)	114		131	1	Benin	-3.71(-3.80--3.61)	200		131	1	Guinea-Bissau	-3.67(-3.78--3.55)	209
132	1	Uganda	-3.92(-3.94--3.90)	190		132	1	Guinea-Bissau	-3.73(-3.95--3.52)	209		132	1	Yemen	-3.68(-3.84--3.52)	157
133	1	Burundi	-3.94(-3.96--3.92)	175		133	1	New Zealand	-3.74(-4.90--2.56)	72		133	1	Palau	-3.71(-3.75--3.68)	380
134	1	Comoros	-3.96(-3.99--3.94)	176		134	1	Marshall Islands	-3.77(-3.94--3.60)	24		134	1	El Salvador	-3.74(-4.22--3.26)	127
135	1	Niue	-3.97(-4.01--3.94)	374		135	1	Mauritania	-3.78(-4.00--3.56)	212		135	1	Uzbekistan	-3.75(-4.05--3.45)	41
136	1	Eritrea	-3.99(-4.03--3.94)	178		136	1	Afghanistan	-3.80(-4.05--3.55)	160		136	1	Qatar	-3.78(-3.92--3.64)	151
137	1	United Arab Emirates	-4.00(-4.04--3.95)	156		137	1	Northern Mariana Islands	-3.82(-3.89--3.76)	376		137	1	Guinea	-3.80(-3.89--3.71)	208
138	1	Ethiopia	-4.00(-4.06--3.95)	179		138	1	Croatia	-3.92(-4.33--3.51)	46		138	1	Togo	-3.83(-3.94--3.72)	218
139	1	Somalia	-4.01(-4.06--3.96)	187		139	1	Guinea	-3.93(-4.06--3.80)	208		139	1	Cabo Verde	-3.89(-4.04--3.74)	203
140	1	Mozambique	-4.03(-4.06--4.00)	184		140	1	Netherlands	-3.97(-6.96--0.89)	89		140	1	Tuvalu	-3.93(-4.01--3.85)	416
141	1	Fiji	-4.05(-4.09--4.00)	22		141	1	Qatar	-3.99(-4.25--3.74)	151		141	1	Niger	-3.93(-4.04--3.83)	213
142	1	Kuwait	-4.06(-4.12--4.01)	145		142	1	Taiwan (Province of China)	-4.01(-4.09--3.92)	8		142	1	Barbados	-4.00(-5.50--2.47)	107
143	1	Argentina	-4.07(-4.54--3.59)	97		143	1	Yemen	-4.01(-4.21--3.81)	157		143	1	Sierra Leone	-4.01(-4.18--3.84)	217
144	1	Nauru	-4.07(-4.18--3.97)	369		144	1	Cabo Verde	-4.02(-4.25--3.80)	203		144	1	Micronesia (Federated States of)	-4.05(-4.11--3.99)	25
145	1	Burkina Faso	-4.10(-4.12--4.07)	201		145	1	Sierra Leone	-4.04(-4.34--3.74)	217		145	1	Afghanistan	-4.05(-4.21--3.89)	160
146	1	Qatar	-4.10(-4.15--4.05)	151		146	1	Tuvalu	-4.06(-4.20--3.93)	416		146	1	Sao Tome and Principe	-4.08(-4.36--3.80)	215
147	1	Zambia	-4.12(-4.23--4.02)	191		147	1	Togo	-4.08(-4.21--3.94)	218		147	1	Morocco	-4.09(-4.20--3.98)	148
148	1	Pakistan	-4.12(-4.22--4.02)	165		148	1	Equatorial Guinea	-4.11(-4.26--3.96)	172		148	1	Democratic People's Republic of Korea	-4.09(-4.16--4.02)	7
149	1	Sudan	-4.16(-4.20--4.11)	522		149	1	Niger	-4.12(-4.28--3.95)	213		149	1	Kuwait	-4.10(-4.22--3.97)	145
150	1	United Republic of Tanzania	-4.16(-4.20--4.13)	189		150	1	Latvia	-4.13(-4.42--3.83)	59		150	1	Viet Nam	-4.10(-4.24--3.97)	20
151	1	Tunisia	-4.19(-4.29--4.09)	154		151	1	Micronesia (Federated States of)	-4.16(-4.24--4.08)	25		151	1	Liberia	-4.11(-4.40--3.83)	210
152	1	Taiwan (Province of China)	-4.19(-4.28--4.10)	8		152	1	Democratic People's Republic of Korea	-4.30(-4.39--4.22)	7		152	1	Taiwan (Province of China)	-4.16(-4.22--4.10)	8
153	1	Bangladesh	-4.21(-4.22--4.19)	161		153	1	Kuwait	-4.36(-4.48--4.24)	145		153	1	Algeria	-4.21(-4.26--4.16)	139
154	1	Chad	-4.22(-4.26--4.19)	204		154	1	Algeria	-4.37(-4.44--4.31)	139		154	1	Austria	-4.25(-6.05--2.41)	75
155	1	Djibouti	-4.23(-4.27--4.20)	177		155	1	Morocco	-4.40(-4.54--4.26)	148		155	1	Antigua and Barbuda	-4.26(-5.49--3.02)	105
156	1	Singapore	-4.24(-5.02--3.45)	69		156	1	Oman	-4.40(-4.68--4.12)	150		156	1	Egypt	-4.31(-4.47--4.16)	141
157	1	Bahrain	-4.25(-4.32--4.19)	140		157	1	Romania	-4.41(-7.69--1.01)	52		157	1	Jordan	-4.36(-4.56--4.16)	144
158	1	Niger	-4.27(-4.29--4.25)	213		158	1	Sao Tome and Principe	-4.45(-4.86--4.04)	215		158	1	Bahrain	-4.42(-4.55--4.29)	140
159	1	Mali	-4.28(-4.31--4.24)	211		159	1	Viet Nam	-4.46(-4.53--4.38)	20		159	1	Tunisia	-4.43(-4.51--4.35)	154
160	1	Jordan	-4.28(-4.35--4.22)	144		160	1	Ireland	-4.46(-4.84--4.08)	84		160	1	Oman	-4.46(-4.63--4.29)	150
161	1	Afghanistan	-4.31(-4.39--4.24)	160		161	1	Egypt	-4.57(-4.82--4.32)	141		161	1	Lebanon	-4.48(-4.65--4.31)	146
162	1	Micronesia (Federated States of)	-4.31(-4.36--4.26)	25		162	1	Uzbekistan	-4.59(-5.03--4.16)	41		162	1	Belarus	-4.62(-4.96--4.27)	57
163	1	Ghana	-4.32(-4.44--4.21)	207		163	1	Liberia	-4.71(-5.11--4.31)	210		163	1	Iraq	-4.62(-4.74--4.50)	143
164	1	Cameroon	-4.33(-4.37--4.28)	202		164	1	Tunisia	-4.73(-4.82--4.65)	154		164	1	Turkey	-4.79(-4.94--4.65)	155
165	1	Sierra Leone	-4.35(-4.38--4.32)	217		165	1	Panama	-4.75(-5.00--4.49)	132		165	1	Iran (Islamic Republic of)	-4.93(-5.09--4.77)	142
166	1	Algeria	-4.36(-4.44--4.28)	139		166	1	Saint Lucia	-4.77(-5.65--3.88)	116		166	1	Palestine	-4.98(-5.09--4.86)	149
167	1	Tuvalu	-4.38(-4.42--4.34)	416		167	1	Palestine	-4.85(-5.06--4.64)	149		167	1	United Arab Emirates	-5.03(-5.26--4.79)	156
168	1	Benin	-4.39(-4.43--4.35)	200		168	1	Jordan	-4.88(-5.09--4.67)	144		168	1	Libya	-5.07(-5.19--4.95)	147
169	1	Democratic People's Republic of Korea	-4.40(-4.44--4.36)	7		169	1	Bahrain	-4.89(-4.96--4.82)	140		169	1	Switzerland	-5.16(-6.10--4.21)	94
170	1	Tokelau	-4.40(-4.45--4.36)	413		170	1	Iraq	-4.93(-5.00--4.85)	143		170	1	Trinidad and Tobago	-5.19(-6.42--3.94)	119
171	1	Côte d'Ivoire	-4.42(-4.46--4.37)	205		171	1	Lebanon	-4.94(-5.16--4.72)	146		171	1	Saint Vincent and the Grenadines	-5.28(-6.16--4.39)	117
172	1	Syrian Arab Republic	-4.46(-4.53--4.38)	153		172	1	Japan	-4.97(-5.93--4.00)	67		172	1	Saudi Arabia	-5.36(-5.49--5.23)	152
173	1	Oman	-4.46(-4.64--4.28)	150		173	1	Turkey	-5.02(-5.26--4.78)	155		173	1	Russian Federation	-5.51(-6.37--4.64)	62
174	1	Togo	-4.50(-4.53--4.46)	218		174	1	Kyrgyzstan	-5.08(-8.13--1.93)	37		174	1	Germany	-5.60(-7.81--3.33)	81
175	1	Marshall Islands	-4.50(-4.53--4.47)	24		175	1	Cuba	-5.13(-6.16--4.09)	109		175	1	Panama	-5.66(-6.00--5.32)	132
176	1	Colombia	-4.51(-4.80--4.21)	125		176	1	Jamaica	-5.19(-6.89--3.46)	115		176	1	Uruguay	-5.84(-7.59--4.06)	99
177	1	Indonesia	-4.51(-4.58--4.44)	11		177	1	Libya	-5.26(-5.41--5.12)	147		177	1	Belize	-6.12(-7.29--4.94)	108
178	1	Bhutan	-4.53(-4.59--4.47)	162		178	1	Iran (Islamic Republic of)	-5.37(-5.59--5.14)	142		178	1	Croatia	-6.24(-6.96--5.52)	46
179	1	Liberia	-4.53(-4.64--4.43)	210		179	1	Saudi Arabia	-5.39(-5.59--5.19)	152		179	1	Paraguay	-6.37(-6.84--5.89)	136
180	1	Iraq	-4.55(-4.59--4.51)	143		180	1	Belarus	-5.50(-5.83--5.18)	57		180	1	New Zealand	-6.57(-7.66--5.48)	72
181	1	Mauritania	-4.56(-4.64--4.48)	212		181	1	Argentina	-5.50(-8.11--2.82)	97		181	1	Japan	-6.59(-7.34--5.83)	67
182	1	Guinea	-4.57(-4.62--4.52)	208		182	1	Belize	-5.62(-7.03--4.20)	108		182	1	Hungary	-6.98(-8.71--5.22)	48
183	1	Guinea-Bissau	-4.59(-4.64--4.54)	209		183	1	United Arab Emirates	-5.71(-6.00--5.43)	156		183	1	Saint Lucia	-7.04(-8.03--6.05)	116
184	1	Gambia	-4.64(-4.68--4.59)	206		184	1	Paraguay	-5.76(-6.57--4.95)	136		184	1	Turkmenistan	-7.40(-7.77--7.02)	40
185	1	Morocco	-4.67(-4.72--4.62)	148		185	1	Switzerland	-5.91(-7.38--4.41)	94		185	1	Brazil	-8.33(-8.49--8.16)	135
186	1	Equatorial Guinea	-4.67(-4.77--4.57)	172		186	1	Italy	-6.22(-8.23--4.15)	86		186	1	Guatemala	-8.45(-9.09--7.81)	128
187	1	Turkey	-4.68(-4.72--4.64)	155		187	1	Russian Federation	-6.47(-7.67--5.26)	62		187	1	Cuba	-8.55(-10.08--7.00)	109
188	1	Lebanon	-4.69(-4.84--4.54)	146		188	1	France	-6.57(-8.48--4.63)	80		188	1	Argentina	-9.24(-11.34--7.09)	97
189	1	Senegal	-4.70(-4.84--4.56)	216		189	1	Poland	-7.24(-9.19--5.24)	51		189	1	Lithuania	-9.35(-10.89--7.77)	60
190	1	India	-4.73(-5.06--4.39)	163		190	1	Venezuela (Bolivarian Republic of)	-7.26(-9.27--5.22)	133		190	1	Singapore	-9.39(-11.67--7.05)	69
191	1	Iran (Islamic Republic of)	-4.84(-4.98--4.70)	142		191	1	Singapore	-7.41(-11.01--3.66)	69		191	1	Jamaica	-9.55(-11.57--7.49)	115
192	1	Nepal	-4.88(-4.96--4.79)	164		192	1	Guatemala	-7.54(-8.37--6.70)	128		192	1	Kazakhstan	-9.60(-10.82--8.37)	36
193	1	Nigeria	-4.94(-5.09--4.79)	214		193	1	Lithuania	-7.56(-10.03--5.03)	60		193	1	Venezuela (Bolivarian Republic of)	-9.85(-11.42--8.25)	133
194	1	Saudi Arabia	-5.05(-5.31--4.80)	152		194	1	Brazil	-7.99(-8.22--7.76)	135		194	1	Poland	-10.81(-12.33--9.26)	51
195	1	Yemen	-5.08(-5.21--4.95)	157		195	1	Turkmenistan	-8.61(-8.87--8.35)	40		195	1	Mexico	-11.23(-11.87--10.59)	130
196	1	Palestine	-5.09(-5.28--4.89)	149		196	1	Spain	-9.37(-11.62--7.07)	92		196	1	Georgia	-11.71(-13.31--10.07)	35
197	1	Egypt	-5.11(-5.26--4.96)	141		197	1	Mexico	-9.63(-10.61--8.64)	130		197	1	France	-12.62(-14.38--10.82)	80
198	1	Sao Tome and Principe	-5.29(-5.43--5.14)	215		198	1	Portugal	-9.77(-12.01--7.47)	91		198	1	Italy	-12.86(-14.88--10.79)	86
199	1	Cabo Verde	-5.30(-5.39--5.21)	203		199	1	Kazakhstan	-10.39(-12.38--8.34)	36		199	1	Guyana	-13.54(-15.50--11.53)	113
200	1	Libya	-5.31(-5.56--5.07)	147		200	1	Colombia	-13.89(-15.29--12.47)	125		200	1	Spain	-14.02(-15.82--12.18)	92
201	1	Viet Nam	-5.33(-5.41--5.25)	20		201	1	Georgia	-14.12(-16.69--11.48)	35		201	1	Portugal	-14.72(-16.63--12.76)	91
202	1	Brazil	-5.38(-5.61--5.15)	135		202	1	Guyana	-15.87(-18.07--13.62)	113		202	1	Ecuador	-14.95(-16.16--13.72)	122
203	1	Guatemala	-5.96(-6.09--5.83)	128		203	1	Chile	-16.20(-18.12--14.23)	98		203	1	Colombia	-15.61(-16.59--14.62)	125
204	1	Paraguay	-6.22(-6.97--5.47)	136		204	1	Ecuador	-19.60(-21.42--17.73)	122		204	1	Chile	-18.42(-19.64--17.17)	98
