# Supplementary material for: Global trends in typhoid and paratyphoid, and invasive non-typhoidal salmonella, and the burden of antimicrobial resistance: a trend analysis study from 1990 to 2021
Source: Front Med (Lausanne). 2025 May 20;12:1588507. doi: 10.3389/fmed.2025.1588507 (PMC12129787; doi:10.3389/fmed.2025.1588507)
Supplement: Supplementary file 4 [file Data_Sheet_2.csv]

Incidence	rank	location_name	EAPCs	location_id		DALY	rank	location_name	EAPCs	location_id		DEATH	rank	location_name	EAPCs	location_id
1	1	United Kingdom	3.95(3.37-4.53)	95		1	1	Bahamas	5.60(3.75-7.48)	106		1	1	Jamaica	10.98(8.85-13.16)	115
2	1	Guinea	2.43(1.23-3.66)	208		2	1	Norway	5.22(2.89-7.60)	90		2	1	Bahamas	10.75(8.75-12.79)	106
3	1	Togo	2.37(1.25-3.50)	218		3	1	Jamaica	4.60(2.65-6.59)	115		3	1	Barbados	10.28(8.09-12.51)	107
4	1	Niger	2.27(1.13-3.43)	213		4	1	Lithuania	4.58(2.57-6.63)	60		4	1	Guyana	8.37(6.35-10.42)	113
5	1	Benin	1.18(-0.03-2.40)	200		5	1	Saint Lucia	4.16(2.81-5.52)	116		5	1	Saint Lucia	8.36(6.79-9.95)	116
6	1	Mali	1.14(0.33-1.97)	211		6	1	Barbados	4.04(2.01-6.11)	107		6	1	Belize	8.01(5.96-10.11)	108
7	1	Pakistan	0.98(0.66-1.29)	165		7	1	Guyana	2.46(1.08-3.86)	113		7	1	Antigua and Barbuda	7.89(5.61-10.21)	105
8	1	Kazakhstan	0.96(0.78-1.14)	36		8	1	Niger	2.22(1.28-3.16)	213		8	1	Lithuania	7.59(6.27-8.94)	60
9	1	Trinidad and Tobago	0.85(0.65-1.05)	119		9	1	Zimbabwe	1.99(1.17-2.81)	198		9	1	Cuba	7.54(5.22-9.92)	109
10	1	Italy	0.75(0.05-1.45)	86		10	1	Guinea	1.60(0.46-2.76)	208		10	1	Puerto Rico	6.34(3.85-8.89)	385
11	1	Côte d'Ivoire	0.70(-0.66-2.07)	205		11	1	Antigua and Barbuda	1.39(-0.53-3.35)	105		11	1	Saint Vincent and the Grenadines	6.21(2.90-9.64)	117
12	1	Kuwait	0.69(0.60-0.79)	145		12	1	Togo	1.32(0.36-2.30)	218		12	1	Bermuda	6.16(4.14-8.22)	305
13	1	Jamaica	0.67(0.50-0.83)	115		13	1	Kyrgyzstan	1.18(-0.67-3.06)	37		13	1	Grenada	4.03(2.60-5.47)	112
14	1	Sudan	0.65(0.21-1.08)	522		14	1	Belize	1.09(-0.28-2.49)	108		14	1	Ecuador	3.58(1.46-5.74)	122
15	1	Sweden	0.64(0.43-0.86)	93		15	1	Uzbekistan	1.01(-0.23-2.27)	41		15	1	Guinea	2.11(1.42-2.80)	208
16	1	Bahrain	0.60(0.46-0.73)	140		16	1	Pakistan	0.82(0.53-1.11)	165		16	1	Niger	2.09(1.54-2.65)	213
17	1	Qatar	0.59(0.46-0.72)	151		17	1	Latvia	0.67(-0.12-1.47)	59		17	1	Saint Kitts and Nevis	1.56(0.43-2.71)	393
18	1	Democratic People's Republic of Korea	0.55(0.48-0.61)	7		18	1	Burkina Faso	0.66(-0.81-2.14)	201		18	1	Burkina Faso	1.40(0.49-2.32)	201
19	1	Northern Mariana Islands	0.52(0.41-0.64)	376		19	1	Mali	0.64(-0.20-1.50)	211		19	1	Norway	1.20(-0.77-3.20)	90
20	1	Japan	0.50(-0.07-1.08)	67		20	1	Côte d'Ivoire	0.57(-0.48-1.63)	205		20	1	Togo	1.05(0.48-1.62)	218
21	1	Afghanistan	0.49(0.36-0.62)	160		21	1	Georgia	0.52(-0.63-1.69)	35		21	1	Mali	0.89(0.40-1.38)	211
22	1	Lebanon	0.49(0.09-0.89)	146		22	1	Benin	0.49(-0.58-1.57)	200		22	1	Pakistan	0.83(0.66-0.99)	165
23	1	Argentina	0.49(0.31-0.66)	97		23	1	Bermuda	0.47(-0.86-1.81)	305		23	1	Sierra Leone	0.64(-0.37-1.66)	217
24	1	Zimbabwe	0.46(0.25-0.66)	198		24	1	Cuba	0.38(-1.48-2.28)	109		24	1	Benin	0.55(-0.07-1.18)	200
25	1	New Zealand	0.42(-0.16-1.00)	72		25	1	Saint Kitts and Nevis	0.37(-0.77-1.53)	393		25	1	Latvia	0.34(0.03-0.66)	59
26	1	Algeria	0.38(0.30-0.47)	139		26	1	Democratic People's Republic of Korea	0.28(0.11-0.45)	7		26	1	Côte d'Ivoire	0.21(-0.43-0.86)	205
27	1	Guyana	0.37(0.05-0.68)	113		27	1	Ecuador	0.16(-3.11-3.55)	122		27	1	Afghanistan	0.08(-0.08-0.24)	160
28	1	Bangladesh	0.36(0.29-0.42)	161		28	1	Kiribati	0.01(-0.13-0.15)	23		28	1	Liberia	0.08(-0.77-0.93)	210
29	1	Venezuela (Bolivarian Republic of)	0.35(0.19-0.52)	133		29	1	Ethiopia	-0.02(-0.13-0.08)	179		29	1	Democratic People's Republic of Korea	0.07(-0.02-0.15)	7
30	1	Syrian Arab Republic	0.33(0.19-0.47)	153		30	1	Sweden	-0.03(-2.06-2.04)	93		30	1	Kiribati	0.06(-0.01-0.14)	23
31	1	Norway	0.32(0.23-0.42)	90		31	1	Bangladesh	-0.05(-0.16-0.07)	161		31	1	Kyrgyzstan	0.04(-1.00-1.08)	37
32	1	Tunisia	0.31(0.11-0.52)	154		32	1	Niue	-0.11(-1.44-1.24)	374		32	1	Uzbekistan	0.01(-0.73-0.76)	41
33	1	Puerto Rico	0.30(0.10-0.50)	385		33	1	Tajikistan	-0.14(-0.28--0.01)	39		33	1	Estonia	0.01(-0.46-0.48)	58
34	1	Greece	0.28(0.11-0.44)	82		34	1	Afghanistan	-0.16(-0.38-0.07)	160		34	1	Papua New Guinea	-0.07(-0.19-0.04)	26
35	1	Republic of Moldova	0.26(0.13-0.40)	61		35	1	Papua New Guinea	-0.18(-0.36-0.01)	26		35	1	Ethiopia	-0.12(-0.21--0.04)	179
36	1	United Arab Emirates	0.26(0.11-0.40)	156		36	1	Libya	-0.24(-1.00-0.53)	147		36	1	Bangladesh	-0.21(-0.28--0.14)	161
37	1	Cuba	0.25(0.04-0.46)	109		37	1	Republic of Moldova	-0.31(-1.12-0.51)	61		37	1	Central African Republic	-0.33(-1.24-0.60)	169
38	1	Libya	0.25(0.01-0.48)	147		38	1	Northern Mariana Islands	-0.32(-0.50--0.14)	376		38	1	Vanuatu	-0.36(-0.52--0.20)	30
39	1	Kiribati	0.22(0.11-0.32)	23		39	1	Grenada	-0.38(-1.66-0.92)	112		39	1	Georgia	-0.46(-1.21-0.30)	35
40	1	Guatemala	0.22(0.08-0.35)	128		40	1	Ukraine	-0.39(-0.51--0.28)	63		40	1	Tajikistan	-0.47(-0.59--0.36)	39
41	1	Costa Rica	0.20(0.05-0.36)	126		41	1	American Samoa	-0.45(-0.57--0.33)	298		41	1	Nigeria	-0.49(-1.01-0.04)	214
42	1	Lithuania	0.19(0.08-0.29)	60		42	1	United States Virgin Islands	-0.50(-0.92--0.07)	422		42	1	Ukraine	-0.54(-0.59--0.48)	63
43	1	Iran (Islamic Republic of)	0.19(0.05-0.32)	142		43	1	Haiti	-0.50(-0.62--0.39)	114		43	1	Sudan	-0.57(-0.92--0.22)	522
44	1	Saint Lucia	0.18(0.08-0.29)	116		44	1	Palau	-0.55(-0.68--0.42)	380		44	1	Niue	-0.60(-1.22-0.03)	374
45	1	Finland	0.18(0.08-0.28)	79		45	1	Vanuatu	-0.62(-0.90--0.33)	30		45	1	Northern Mariana Islands	-0.60(-0.74--0.46)	376
46	1	Slovenia	0.17(0.04-0.30)	55		46	1	Chad	-0.65(-0.88--0.42)	204		46	1	Chad	-0.65(-0.82--0.48)	204
47	1	Chile	0.17(-0.08-0.41)	98		47	1	Solomon Islands	-0.68(-0.89--0.46)	28		47	1	Ghana	-0.66(-1.29--0.02)	207
48	1	Jordan	0.15(0.01-0.29)	144		48	1	Puerto Rico	-0.78(-2.97-1.45)	385		48	1	Solomon Islands	-0.71(-0.79--0.62)	28
49	1	Panama	0.14(0.05-0.23)	132		49	1	Cook Islands	-0.80(-1.50--0.10)	320		49	1	American Samoa	-0.71(-0.77--0.65)	298
50	1	Guam	0.14(0.03-0.24)	351		50	1	Mongolia	-0.82(-0.97--0.68)	38		50	1	Trinidad and Tobago	-0.72(-2.21-0.80)	119
51	1	Australia	0.12(-0.01-0.26)	71		51	1	Paraguay	-0.82(-0.99--0.66)	136		51	1	Honduras	-0.76(-0.81--0.71)	129
52	1	Romania	0.11(-0.04-0.26)	52		52	1	Guam	-0.83(-1.30--0.35)	351		52	1	Nauru	-0.81(-1.05--0.58)	369
53	1	Antigua and Barbuda	0.10(0.03-0.17)	105		53	1	Sierra Leone	-0.92(-2.41-0.60)	217		53	1	Haiti	-0.87(-0.97--0.77)	114
54	1	Bermuda	0.10(0.03-0.17)	305		54	1	Nigeria	-0.92(-1.71--0.13)	214		54	1	Kazakhstan	-0.90(-1.86-0.06)	36
55	1	Haiti	0.10(0.06-0.13)	114		55	1	San Marino	-0.94(-1.22--0.67)	396		55	1	Azerbaijan	-0.90(-1.05--0.76)	34
56	1	Latvia	0.08(-0.11-0.27)	59		56	1	Trinidad and Tobago	-0.95(-1.72--0.18)	119		56	1	Cameroon	-0.93(-1.77--0.09)	202
57	1	Saint Kitts and Nevis	0.07(0.04-0.09)	393		57	1	Ghana	-1.00(-2.00-0.01)	207		57	1	Palau	-0.96(-1.06--0.85)	380
58	1	Monaco	0.06(0.03-0.09)	367		58	1	Honduras	-1.00(-1.12--0.87)	129		58	1	Samoa	-1.00(-1.11--0.89)	27
59	1	San Marino	0.06(0.03-0.09)	396		59	1	Suriname	-1.01(-1.16--0.85)	118		59	1	Argentina	-1.00(-2.61-0.64)	97
60	1	Andorra	0.06(0.03-0.09)	74		60	1	Greenland	-1.04(-1.17--0.92)	349		60	1	Paraguay	-1.01(-1.09--0.92)	136
61	1	Mongolia	0.06(0.05-0.07)	38		61	1	Azerbaijan	-1.08(-1.30--0.86)	34		61	1	Uruguay	-1.01(-3.01-1.02)	99
62	1	United States of America	0.06(-0.37-0.49)	102		62	1	Nicaragua	-1.09(-1.31--0.86)	131		62	1	Republic of Moldova	-1.01(-1.52--0.50)	61
63	1	Ethiopia	0.05(-0.05-0.15)	179		63	1	Tonga	-1.09(-1.20--0.97)	29		63	1	Mongolia	-1.03(-1.10--0.96)	38
64	1	Cyprus	0.05(0.02-0.08)	77		64	1	Dominica	-1.10(-1.22--0.98)	110		64	1	Nepal	-1.04(-1.16--0.91)	164
65	1	Suriname	0.05(0.02-0.08)	118		65	1	Samoa	-1.16(-1.38--0.94)	27		65	1	Bolivia (Plurinational State of)	-1.04(-1.10--0.98)	121
66	1	Papua New Guinea	0.05(-0.09-0.20)	26		66	1	Nauru	-1.18(-1.53--0.82)	369		66	1	Dominica	-1.06(-1.16--0.96)	110
67	1	United States Virgin Islands	0.05(0.00-0.09)	422		67	1	Sudan	-1.19(-1.71--0.66)	522		67	1	Indonesia	-1.14(-1.24--1.04)	11
68	1	Dominica	0.05(0.01-0.08)	110		68	1	Peru	-1.19(-1.34--1.04)	123		68	1	Lebanon	-1.15(-1.44--0.86)	146
69	1	Iceland	0.04(-0.05-0.14)	83		69	1	Tokelau	-1.20(-2.87-0.51)	413		69	1	Andorra	-1.16(-1.27--1.06)	74
70	1	Sierra Leone	0.04(-1.68-1.78)	217		70	1	Indonesia	-1.21(-1.39--1.03)	11		70	1	Suriname	-1.18(-1.25--1.11)	118
71	1	Uruguay	0.04(-0.22-0.30)	99		71	1	Bolivia (Plurinational State of)	-1.22(-1.30--1.13)	121		71	1	Cook Islands	-1.21(-1.51--0.92)	320
72	1	Dominican Republic	0.03(-0.00-0.07)	111		72	1	Monaco	-1.31(-1.94--0.68)	367		72	1	Peru	-1.21(-1.30--1.13)	123
73	1	Albania	0.01(-0.00-0.03)	43		73	1	Algeria	-1.32(-1.42--1.23)	139		73	1	Montenegro	-1.23(-1.34--1.11)	50
74	1	Montenegro	0.01(-0.00-0.03)	50		74	1	Nepal	-1.36(-1.55--1.16)	164		74	1	Albania	-1.24(-1.37--1.10)	43
75	1	Bosnia and Herzegovina	0.01(-0.00-0.03)	44		75	1	Andorra	-1.37(-1.52--1.22)	74		75	1	North Macedonia	-1.26(-1.39--1.14)	49
76	1	Slovakia	0.01(-0.00-0.03)	54		76	1	Central African Republic	-1.37(-2.83-0.11)	169		76	1	Seychelles	-1.27(-1.41--1.14)	186
77	1	North Macedonia	0.01(-0.00-0.03)	49		77	1	Seychelles	-1.41(-1.69--1.14)	186		77	1	San Marino	-1.29(-1.47--1.12)	396
78	1	Serbia	0.01(-0.00-0.03)	53		78	1	Slovakia	-1.42(-1.55--1.29)	54		78	1	Madagascar	-1.30(-1.60--1.01)	181
79	1	Samoa	0.01(-0.13-0.16)	27		79	1	El Salvador	-1.43(-1.53--1.32)	127		79	1	Tonga	-1.31(-1.36--1.26)	29
80	1	Vanuatu	0.01(-0.12-0.14)	30		80	1	Qatar	-1.43(-1.68--1.18)	151		80	1	Angola	-1.31(-2.14--0.48)	168
81	1	Malta	0.01(-0.04-0.06)	88		81	1	Dominican Republic	-1.45(-1.54--1.36)	111		81	1	Nicaragua	-1.32(-1.41--1.22)	131
82	1	Nicaragua	0.01(-0.00-0.02)	131		82	1	Liberia	-1.48(-2.64--0.31)	210		82	1	Bahrain	-1.35(-1.42--1.29)	140
83	1	Ukraine	0.00(0.00-0.01)	63		83	1	Albania	-1.50(-1.77--1.23)	43		83	1	Guam	-1.38(-1.63--1.13)	351
84	1	Poland	0.00(-0.51-0.52)	51		84	1	Brunei Darussalam	-1.51(-1.68--1.35)	66		84	1	El Salvador	-1.38(-1.44--1.32)	127
85	1	El Salvador	0.00(-0.01-0.02)	127		85	1	Tuvalu	-1.55(-1.67--1.43)	416		85	1	Algeria	-1.40(-1.49--1.31)	139
86	1	Honduras	0.00(-0.01-0.01)	129		86	1	Marshall Islands	-1.57(-1.68--1.45)	24		86	1	Libya	-1.40(-2.04--0.76)	147
87	1	Cook Islands	0.00(-0.12-0.12)	320		87	1	Estonia	-1.59(-2.51--0.66)	58		87	1	Greenland	-1.41(-1.49--1.34)	349
88	1	Republic of Korea	0.00(0.00-0.00)	68		88	1	Fiji	-1.60(-1.79--1.41)	22		88	1	Somalia	-1.44(-1.69--1.19)	187
89	1	Belarus	-0.00(-0.00--0.00)	57		89	1	Montenegro	-1.63(-1.90--1.37)	50		89	1	United States Virgin Islands	-1.44(-1.65--1.23)	422
90	1	Brunei Darussalam	-0.00(-0.00--0.00)	66		90	1	Kazakhstan	-1.64(-2.63--0.63)	36		90	1	Slovakia	-1.46(-1.54--1.39)	54
91	1	Azerbaijan	-0.02(-0.02--0.01)	34		91	1	Micronesia (Federated States of)	-1.68(-1.77--1.58)	25		91	1	Dominican Republic	-1.47(-1.52--1.43)	111
92	1	Tajikistan	-0.02(-0.02--0.02)	39		92	1	Syrian Arab Republic	-1.68(-1.92--1.44)	153		92	1	Sweden	-1.48(-2.80--0.13)	93
93	1	Grenada	-0.02(-0.07-0.03)	112		93	1	Lebanon	-1.68(-2.14--1.23)	146		93	1	Kuwait	-1.49(-1.62--1.35)	145
94	1	Turkmenistan	-0.02(-0.02--0.02)	40		94	1	Kuwait	-1.69(-1.90--1.49)	145		94	1	Monaco	-1.49(-1.78--1.20)	367
95	1	Greenland	-0.04(-0.05--0.02)	349		95	1	Bahrain	-1.70(-1.81--1.58)	140		95	1	Yemen	-1.53(-1.80--1.25)	157
96	1	Palau	-0.04(-0.15-0.08)	380		96	1	Cameroon	-1.70(-3.03--0.35)	202		96	1	Marshall Islands	-1.55(-1.61--1.48)	24
97	1	Ecuador	-0.04(-0.10-0.02)	122		97	1	Egypt	-1.70(-1.89--1.52)	141		97	1	Zimbabwe	-1.56(-2.48--0.63)	198
98	1	Burkina Faso	-0.05(-1.64-1.55)	201		98	1	Somalia	-1.71(-2.07--1.34)	187		98	1	South Sudan	-1.57(-2.01--1.13)	435
99	1	Peru	-0.07(-0.12--0.01)	123		99	1	Madagascar	-1.71(-2.20--1.22)	181		99	1	Fiji	-1.59(-1.70--1.48)	22
100	1	Seychelles	-0.07(-0.17-0.03)	186		100	1	North Macedonia	-1.72(-1.93--1.51)	49		100	1	Brunei Darussalam	-1.63(-1.71--1.55)	66
101	1	Barbados	-0.08(-0.21-0.05)	107		101	1	Eritrea	-1.78(-1.91--1.64)	178		101	1	Qatar	-1.66(-1.79--1.52)	151
102	1	Bolivia (Plurinational State of)	-0.08(-0.14--0.02)	121		102	1	Tunisia	-1.81(-2.06--1.56)	154		102	1	Micronesia (Federated States of)	-1.68(-1.74--1.61)	25
103	1	Paraguay	-0.10(-0.14--0.05)	136		103	1	Philippines	-1.81(-1.98--1.64)	16		103	1	Tuvalu	-1.68(-1.73--1.63)	416
104	1	China	-0.11(-0.16--0.06)	6		104	1	Republic of Korea	-1.85(-2.01--1.69)	68		104	1	Mauritania	-1.71(-2.08--1.34)	212
105	1	American Samoa	-0.12(-0.23--0.00)	298		105	1	South Sudan	-2.03(-2.68--1.37)	435		105	1	Philippines	-1.72(-1.82--1.62)	16
106	1	Iraq	-0.16(-0.35-0.02)	143		106	1	Serbia	-2.08(-2.30--1.85)	53		106	1	Serbia	-1.75(-1.85--1.65)	53
107	1	Ghana	-0.18(-1.35-1.01)	207		107	1	Australia	-2.15(-4.66-0.43)	71		107	1	Syrian Arab Republic	-1.84(-1.98--1.69)	153
108	1	Portugal	-0.18(-0.35--0.01)	91		108	1	Jordan	-2.18(-2.35--2.02)	144		108	1	Tokelau	-1.88(-2.68--1.09)	413
109	1	Switzerland	-0.21(-0.31--0.12)	94		109	1	Malaysia	-2.22(-2.42--2.02)	13		109	1	Tunisia	-1.94(-2.09--1.80)	154
110	1	Liberia	-0.22(-1.82-1.40)	210		110	1	Yemen	-2.23(-2.53--1.94)	157		110	1	India	-1.95(-2.13--1.76)	163
111	1	Saint Vincent and the Grenadines	-0.23(-0.42--0.03)	117		111	1	Morocco	-2.24(-2.48--2.00)	148		111	1	Eritrea	-2.00(-2.06--1.94)	178
112	1	Turkey	-0.24(-0.43--0.04)	155		112	1	Iran (Islamic Republic of)	-2.25(-2.47--2.04)	142		112	1	Egypt	-2.03(-2.15--1.91)	141
113	1	Egypt	-0.25(-0.44--0.06)	141		113	1	Mauritania	-2.33(-2.88--1.77)	212		113	1	Chile	-2.04(-3.68--0.37)	98
114	1	Georgia	-0.25(-0.52-0.02)	35		114	1	Angola	-2.37(-3.64--1.08)	168		114	1	Bosnia and Herzegovina	-2.05(-2.16--1.94)	44
115	1	Belize	-0.28(-0.66-0.10)	108		115	1	Kenya	-2.37(-2.84--1.90)	180		115	1	Jordan	-2.12(-2.21--2.03)	144
116	1	Mauritius	-0.28(-0.34--0.22)	183		116	1	Cyprus	-2.39(-2.56--2.21)	77		116	1	Mauritius	-2.12(-2.24--2.00)	183
117	1	Germany	-0.29(-0.43--0.15)	81		117	1	Lesotho	-2.39(-2.87--1.91)	194		117	1	Malaysia	-2.12(-2.23--2.02)	13
118	1	Niue	-0.30(-0.48--0.12)	374		118	1	United Arab Emirates	-2.41(-2.72--2.09)	156		118	1	Lao People's Democratic Republic	-2.20(-2.32--2.09)	12
119	1	Estonia	-0.32(-0.53--0.11)	58		119	1	Lao People's Democratic Republic	-2.41(-2.55--2.26)	12		119	1	Myanmar	-2.23(-2.41--2.04)	15
120	1	Indonesia	-0.36(-0.57--0.14)	11		120	1	India	-2.44(-2.75--2.14)	163		120	1	Viet Nam	-2.27(-2.34--2.20)	20
121	1	Kyrgyzstan	-0.37(-0.63--0.12)	37		121	1	Bhutan	-2.46(-2.90--2.02)	162		121	1	Morocco	-2.27(-2.39--2.15)	148
122	1	Canada	-0.38(-0.48--0.29)	101		122	1	Bosnia and Herzegovina	-2.47(-2.63--2.30)	44		122	1	Iran (Islamic Republic of)	-2.33(-2.44--2.21)	142
123	1	Nauru	-0.39(-0.58--0.20)	369		123	1	Viet Nam	-2.53(-2.60--2.47)	20		123	1	Iraq	-2.37(-2.50--2.24)	143
124	1	Uzbekistan	-0.40(-0.64--0.15)	41		124	1	Mauritius	-2.58(-2.75--2.42)	183		124	1	Belarus	-2.39(-2.72--2.06)	57
125	1	Bahamas	-0.40(-0.61--0.19)	106		125	1	Cambodia	-2.63(-2.72--2.53)	10		125	1	China	-2.40(-2.47--2.32)	6
126	1	Solomon Islands	-0.46(-0.52--0.40)	28		126	1	Maldives	-2.70(-2.80--2.59)	14		126	1	Cambodia	-2.40(-2.48--2.31)	10
127	1	Tonga	-0.49(-0.59--0.39)	29		127	1	Myanmar	-2.70(-2.89--2.52)	15		127	1	Cyprus	-2.45(-2.54--2.35)	77
128	1	Malaysia	-0.50(-0.60--0.40)	13		128	1	Iraq	-2.73(-2.90--2.56)	143		128	1	Bhutan	-2.47(-2.73--2.20)	162
129	1	Colombia	-0.60(-0.88--0.32)	125		129	1	Comoros	-2.75(-3.04--2.46)	176		129	1	Republic of Korea	-2.47(-2.66--2.29)	68
130	1	Austria	-0.61(-0.78--0.44)	75		130	1	Turkey	-2.85(-3.27--2.43)	155		130	1	United Arab Emirates	-2.48(-2.76--2.20)	156
131	1	Nepal	-0.62(-0.69--0.56)	164		131	1	China	-2.85(-2.95--2.76)	6		131	1	Comoros	-2.51(-2.70--2.33)	176
132	1	Fiji	-0.63(-0.78--0.48)	22		132	1	Thailand	-2.94(-3.09--2.79)	18		132	1	Russian Federation	-2.60(-2.95--2.25)	62
133	1	Micronesia (Federated States of)	-0.64(-0.78--0.50)	25		133	1	Taiwan (Province of China)	-3.02(-3.47--2.56)	8		133	1	Congo	-2.69(-3.33--2.05)	170
134	1	Ireland	-0.67(-0.84--0.50)	84		134	1	Djibouti	-3.10(-3.28--2.92)	177		134	1	Turkey	-2.73(-2.93--2.53)	155
135	1	Hungary	-0.67(-0.85--0.50)	48		135	1	Timor-Leste	-3.11(-3.50--2.71)	19		135	1	Thailand	-2.84(-2.91--2.77)	18
136	1	Brazil	-0.70(-1.00--0.39)	135		136	1	Brazil	-3.22(-3.59--2.84)	135		136	1	Maldives	-2.86(-2.91--2.80)	14
137	1	Belgium	-0.73(-0.88--0.57)	76		137	1	Congo	-3.25(-4.28--2.20)	170		137	1	Timor-Leste	-2.92(-3.12--2.71)	19
138	1	Israel	-0.76(-0.98--0.53)	85		138	1	Palestine	-3.29(-3.50--3.09)	149		138	1	Democratic Republic of the Congo	-2.93(-3.75--2.11)	171
139	1	Tuvalu	-0.76(-0.89--0.63)	416		139	1	Turkmenistan	-3.31(-3.41--3.21)	40		139	1	Djibouti	-2.94(-3.09--2.79)	177
140	1	Czechia	-0.80(-1.12--0.47)	47		140	1	United States of America	-3.33(-4.55--2.09)	102		140	1	Turkmenistan	-2.99(-3.19--2.79)	40
141	1	Cameroon	-0.80(-2.44-0.86)	202		141	1	Belarus	-3.48(-3.80--3.16)	57		141	1	Australia	-3.23(-4.79--1.64)	71
142	1	Singapore	-0.82(-1.10--0.53)	69		142	1	Russian Federation	-3.51(-4.11--2.91)	62		142	1	Sri Lanka	-3.32(-3.42--3.22)	17
143	1	Russian Federation	-0.84(-1.31--0.36)	62		143	1	Sri Lanka	-3.60(-3.81--3.38)	17		143	1	Palestine	-3.37(-3.47--3.26)	149
144	1	Bulgaria	-0.85(-1.13--0.57)	45		144	1	Botswana	-3.60(-4.18--3.02)	193		144	1	Guinea-Bissau	-3.44(-3.72--3.16)	209
145	1	Spain	-0.85(-0.97--0.73)	92		145	1	Eswatini	-3.67(-4.24--3.09)	197		145	1	Taiwan (Province of China)	-3.54(-3.81--3.28)	8
146	1	Marshall Islands	-0.86(-1.00--0.73)	24		146	1	Namibia	-3.68(-3.95--3.40)	195		146	1	Gambia	-3.57(-4.04--3.10)	206
147	1	Angola	-0.87(-2.23-0.52)	168		147	1	Cabo Verde	-3.85(-4.14--3.56)	203		147	1	Senegal	-3.76(-4.07--3.45)	216
148	1	Croatia	-0.87(-1.23--0.52)	46		148	1	Democratic Republic of the Congo	-3.93(-5.22--2.61)	171		148	1	Cabo Verde	-3.98(-4.14--3.82)	203
149	1	Tokelau	-0.88(-1.04--0.73)	413		149	1	South Africa	-3.93(-4.75--3.11)	196		149	1	Kenya	-4.07(-4.45--3.69)	180
150	1	India	-0.91(-1.00--0.83)	163		150	1	Guinea-Bissau	-3.99(-4.33--3.65)	209		150	1	Zambia	-4.08(-4.48--3.67)	191
151	1	Lesotho	-0.97(-1.03--0.91)	194		151	1	Canada	-4.06(-5.32--2.78)	101		151	1	Sao Tome and Principe	-4.09(-4.43--3.75)	215
152	1	Nigeria	-0.99(-1.92--0.05)	214		152	1	Saudi Arabia	-4.21(-4.47--3.95)	152		152	1	Rwanda	-4.16(-4.42--3.89)	185
153	1	Netherlands	-1.01(-1.23--0.79)	89		153	1	United Republic of Tanzania	-4.22(-4.96--3.47)	189		153	1	Lesotho	-4.16(-4.55--3.78)	194
154	1	Philippines	-1.01(-1.16--0.86)	16		154	1	Zambia	-4.30(-4.94--3.65)	191		154	1	United Republic of Tanzania	-4.18(-4.62--3.74)	189
155	1	Central African Republic	-1.03(-2.78-0.75)	169		155	1	Rwanda	-4.39(-4.77--4.01)	185		155	1	South Africa	-4.23(-4.68--3.77)	196
156	1	Saudi Arabia	-1.05(-1.35--0.75)	152		156	1	Senegal	-4.55(-4.85--4.24)	216		156	1	Burundi	-4.24(-4.74--3.74)	175
157	1	Yemen	-1.07(-1.23--0.90)	157		157	1	Gambia	-4.57(-5.08--4.06)	206		157	1	Saudi Arabia	-4.38(-4.56--4.19)	152
158	1	Armenia	-1.08(-1.29--0.87)	33		158	1	Saint Vincent and the Grenadines	-4.74(-5.68--3.80)	117		158	1	Brazil	-4.54(-4.95--4.13)	135
159	1	Palestine	-1.09(-1.30--0.87)	149		159	1	Burundi	-5.02(-5.78--4.25)	175		159	1	Namibia	-4.92(-5.11--4.73)	195
160	1	Luxembourg	-1.09(-1.22--0.96)	87		160	1	Sao Tome and Principe	-5.17(-5.51--4.82)	215		160	1	Iceland	-4.93(-5.44--4.41)	83
161	1	Morocco	-1.10(-1.26--0.94)	148		161	1	Oman	-5.48(-5.86--5.10)	150		161	1	United States of America	-5.02(-5.87--4.15)	102
162	1	France	-1.25(-1.52--0.97)	80		162	1	Argentina	-6.14(-7.24--5.03)	97		162	1	Germany	-5.08(-5.69--4.45)	81
163	1	Madagascar	-1.27(-1.73--0.81)	181		163	1	Croatia	-6.38(-8.45--4.26)	46		163	1	Eswatini	-5.19(-5.58--4.80)	197
164	1	Viet Nam	-1.30(-1.33--1.28)	20		164	1	Iceland	-6.49(-7.21--5.76)	83		164	1	Canada	-5.39(-6.20--4.57)	101
165	1	Mauritania	-1.37(-1.82--0.92)	212		165	1	Greece	-6.62(-7.46--5.78)	82		165	1	Oman	-5.43(-5.64--5.23)	150
166	1	Chad	-1.42(-1.73--1.10)	204		166	1	Italy	-6.65(-8.29--4.98)	86		166	1	Italy	-5.45(-6.40--4.49)	86
167	1	Thailand	-1.43(-1.49--1.38)	18		167	1	Uruguay	-6.78(-8.79--4.73)	99		167	1	Greece	-5.47(-6.07--4.87)	82
168	1	Taiwan (Province of China)	-1.44(-1.88--0.99)	8		168	1	Hungary	-6.80(-8.76--4.79)	48		168	1	Finland	-5.52(-6.21--4.83)	79
169	1	Myanmar	-1.45(-1.52--1.38)	15		169	1	Mozambique	-6.80(-7.75--5.84)	184		169	1	Netherlands	-5.57(-6.17--4.97)	89
170	1	Lao People's Democratic Republic	-1.50(-1.57--1.44)	12		170	1	Malawi	-6.84(-7.69--5.98)	182		170	1	Mozambique	-5.78(-6.42--5.13)	184
171	1	Mexico	-1.55(-2.35--0.74)	130		171	1	Germany	-7.03(-7.80--6.25)	81		171	1	Denmark	-5.83(-6.45--5.21)	78
172	1	Maldives	-1.56(-1.64--1.47)	14		172	1	Czechia	-7.19(-9.26--5.07)	47		172	1	Belgium	-5.88(-6.47--5.28)	76
173	1	Eswatini	-1.73(-1.83--1.62)	197		173	1	Chile	-7.28(-8.32--6.22)	98		173	1	Botswana	-5.89(-6.43--5.35)	193
174	1	Cambodia	-1.74(-1.83--1.64)	10		174	1	Malta	-7.36(-7.85--6.87)	88		174	1	Spain	-5.97(-6.54--5.39)	92
175	1	Sri Lanka	-1.79(-1.85--1.74)	17		175	1	Bulgaria	-7.39(-9.03--5.71)	45		175	1	Malta	-5.97(-6.44--5.49)	88
176	1	Timor-Leste	-1.87(-2.05--1.68)	19		176	1	Netherlands	-7.46(-8.16--6.75)	89		176	1	Austria	-5.98(-6.55--5.41)	75
177	1	Congo	-2.00(-3.14--0.84)	170		177	1	Japan	-7.47(-9.23--5.68)	67		177	1	Israel	-6.25(-6.83--5.66)	85
178	1	Comoros	-2.01(-2.24--1.77)	176		178	1	Finland	-7.55(-8.22--6.87)	79		178	1	Portugal	-6.30(-6.90--5.70)	91
179	1	South Sudan	-2.02(-2.92--1.11)	435		179	1	Austria	-7.59(-8.37--6.80)	75		179	1	Luxembourg	-6.37(-6.89--5.84)	87
180	1	Djibouti	-2.09(-2.33--1.85)	177		180	1	Belgium	-7.69(-8.41--6.96)	76		180	1	Switzerland	-6.46(-7.00--5.91)	94
181	1	Eritrea	-2.14(-2.28--1.99)	178		181	1	Slovenia	-7.76(-9.69--5.79)	55		181	1	Ireland	-6.62(-7.28--5.96)	84
182	1	Oman	-2.22(-2.51--1.93)	150		182	1	Israel	-7.91(-8.65--7.18)	85		182	1	France	-6.84(-7.46--6.22)	80
183	1	Somalia	-2.23(-2.80--1.65)	187		183	1	Denmark	-8.02(-8.72--7.30)	78		183	1	Malawi	-6.90(-7.40--6.40)	182
184	1	Bhutan	-2.40(-3.12--1.66)	162		184	1	Spain	-8.05(-8.65--7.46)	92		184	1	Uganda	-6.92(-7.75--6.08)	190
185	1	South Africa	-2.43(-2.95--1.90)	196		185	1	Gabon	-8.06(-8.63--7.48)	173		185	1	Equatorial Guinea	-7.30(-8.34--6.25)	172
186	1	Denmark	-2.52(-2.83--2.20)	78		186	1	Uganda	-8.21(-9.30--7.11)	190		186	1	Croatia	-7.36(-8.65--6.06)	46
187	1	Kenya	-2.64(-3.09--2.19)	180		187	1	Luxembourg	-8.33(-9.00--7.65)	87		187	1	Czechia	-7.38(-8.64--6.09)	47
188	1	Botswana	-2.70(-2.88--2.52)	193		188	1	Singapore	-8.38(-9.59--7.15)	69		188	1	Gabon	-7.51(-7.98--7.05)	173
189	1	Namibia	-2.84(-3.17--2.51)	195		189	1	Portugal	-8.42(-9.21--7.64)	91		189	1	Slovenia	-7.68(-8.86--6.48)	55
190	1	Guinea-Bissau	-2.87(-3.27--2.47)	209		190	1	France	-8.42(-9.06--7.78)	80		190	1	Hungary	-7.68(-8.94--6.41)	48
191	1	Cabo Verde	-3.12(-3.27--2.96)	203		191	1	Ireland	-8.53(-9.23--7.83)	84		191	1	Bulgaria	-7.69(-8.74--6.62)	45
192	1	Zambia	-3.42(-4.23--2.60)	191		192	1	Romania	-8.55(-10.19--6.87)	52		192	1	Armenia	-8.74(-10.37--7.08)	33
193	1	Sao Tome and Principe	-3.49(-3.87--3.11)	215		193	1	Switzerland	-8.63(-9.25--8.00)	94		193	1	Singapore	-9.07(-9.83--8.30)	69
194	1	Gambia	-3.78(-4.23--3.34)	206		194	1	Equatorial Guinea	-9.67(-10.81--8.52)	172		194	1	Romania	-9.08(-10.17--7.98)	52
195	1	Democratic Republic of the Congo	-3.81(-5.15--2.44)	171		195	1	New Zealand	-11.05(-12.64--9.44)	72		195	1	Japan	-10.38(-11.65--9.09)	67
196	1	Rwanda	-3.87(-4.34--3.40)	185		196	1	Mexico	-11.57(-13.76--9.32)	130		196	1	United Kingdom	-10.91(-11.62--10.18)	95
197	1	Senegal	-4.15(-4.58--3.73)	216		197	1	Venezuela (Bolivarian Republic of)	-11.96(-14.12--9.74)	133		197	1	Poland	-11.75(-13.09--10.39)	51
198	1	United Republic of Tanzania	-4.60(-5.51--3.69)	189		198	1	Poland	-12.06(-14.12--9.96)	51		198	1	Mexico	-13.98(-15.38--12.55)	130
199	1	Equatorial Guinea	-5.03(-6.23--3.82)	172		199	1	Armenia	-12.09(-14.71--9.40)	33		199	1	Costa Rica	-14.02(-15.51--12.52)	126
200	1	Mozambique	-5.77(-6.78--4.75)	184		200	1	United Kingdom	-12.15(-13.02--11.28)	95		200	1	New Zealand	-14.12(-15.17--13.05)	72
201	1	Burundi	-5.83(-6.81--4.83)	175		201	1	Guatemala	-12.23(-14.59--9.82)	128		201	1	Panama	-14.12(-15.48--12.74)	132
202	1	Gabon	-6.19(-6.95--5.42)	173		202	1	Panama	-12.24(-14.33--10.09)	132		202	1	Venezuela (Bolivarian Republic of)	-14.16(-15.47--12.82)	133
203	1	Malawi	-6.77(-7.85--5.69)	182		203	1	Costa Rica	-12.35(-14.74--9.89)	126		203	1	Guatemala	-14.52(-15.89--13.14)	128
204	1	Uganda	-8.46(-9.64--7.28)	190		204	1	Colombia	-13.49(-15.83--11.09)	125		204	1	Colombia	-14.72(-16.16--13.25)	125
